# Supplementary material for: Deep pelagic food web structure as revealed by in situ feeding observations
Source: Proc Biol Sci. 2017 Dec 6;284(1868):20172116. doi: 10.1098/rspb.2017.2116 (PMC5740285; doi:10.1098/rspb.2017.2116)
Supplement: Supplementary dataset comprising “edge” data for the food web. [file rspb20172116supp2.csv]

did	group	group_type	type_label
fwg1	calycophoran siphonophore	1	gelatinous animal
fwg10	narcomedusa	1	gelatinous animal
fwg11	mollusc other	2	mollusc
fwg12	physonect siphonophore	1	gelatinous animal
fwg13	polychaete	3	worm
fwg14	protist	7	protist
fwg15	scyphozoan	1	gelatinous animal
fwg16	siphonophore	1	gelatinous animal
fwg17	trachymedusa	1	gelatinous animal
fwg18	copepod	4	crustacean
fwg19	detritus	5	detritus
fwg2	cephalopod	2	mollusc
fwg3	chaetognath	3	worm
fwg4	crustacean	4	crustacean
fwg5	ctenophore	1	gelatinous animal
fwg6	cydippid	1	gelatinous animal
fwg7	fish	6	fish
fwg8	isopod	4	crustacean
fwg9	medusa general	1	gelatinous animal
fwg20	tunicate	1	gelatinous animal
