# Supplementary material for: Deep pelagic food web structure as revealed by in situ feeding observations
Source: Proc Biol Sci. 2017 Dec 6;284(1868):20172116. doi: 10.1098/rspb.2017.2116 (PMC5740285; doi:10.1098/rspb.2017.2116)
Supplement: Supplementary dataset comprising “node” data for the food web. [file rspb20172116supp3.csv]

from	to	weight	from_group	to_group
fwg5	fwg1	1	ctenophore	calycophoran siphonophore
fwg9	fwg1	2	medusa general	calycophoran siphonophore
fwg10	fwg1	7	narcomedusa	calycophoran siphonophore
fwg2	fwg2	42	cephalopod	cephalopod
fwg12	fwg2	3	physonect siphonophore	cephalopod
fwg15	fwg2	2	scyphozoan	cephalopod
fwg3	fwg3	3	chaetognath	chaetognath
fwg5	fwg3	1	ctenophore	chaetognath
fwg10	fwg3	2	narcomedusa	chaetognath
fwg12	fwg3	3	physonect siphonophore	chaetognath
fwg13	fwg3	9	polychaete	chaetognath
fwg1	fwg18	1	calycophoran siphonophore	copepod
fwg5	fwg18	2	ctenophore	copepod
fwg7	fwg18	1	fish	copepod
fwg10	fwg18	1	narcomedusa	copepod
fwg12	fwg18	1	physonect siphonophore	copepod
fwg14	fwg18	1	protist	copepod
fwg1	fwg4	2	calycophoran siphonophore	crustacean
fwg2	fwg4	25	cephalopod	crustacean
fwg3	fwg4	3	chaetognath	crustacean
fwg5	fwg4	17	ctenophore	crustacean
fwg6	fwg4	29	cydippid	crustacean
fwg7	fwg4	4	fish	crustacean
fwg8	fwg4	1	isopod	crustacean
fwg9	fwg4	4	medusa general	crustacean
fwg10	fwg4	5	narcomedusa	crustacean
fwg12	fwg4	100	physonect siphonophore	crustacean
fwg15	fwg4	1	scyphozoan	crustacean
fwg16	fwg4	4	siphonophore	crustacean
fwg17	fwg4	6	trachymedusa	crustacean
fwg5	fwg5	1	ctenophore	ctenophore
fwg6	fwg5	1	cydippid	ctenophore
fwg10	fwg5	39	narcomedusa	ctenophore
fwg12	fwg5	1	physonect siphonophore	ctenophore
fwg16	fwg5	2	siphonophore	ctenophore
fwg1	fwg6	2	calycophoran siphonophore	cydippid
fwg5	fwg6	9	ctenophore	cydippid
fwg9	fwg6	1	medusa general	cydippid
fwg10	fwg6	12	narcomedusa	cydippid
fwg12	fwg6	1	physonect siphonophore	cydippid
fwg16	fwg6	1	siphonophore	cydippid
fwg4	fwg19	3	crustacean	detritus
fwg6	fwg19	1	cydippid	detritus
fwg5	fwg19	1	ctenophore	detritus
fwg8	fwg19	2	isopod	detritus
fwg10	fwg19	3	narcomedusa	detritus
fwg2	fwg7	230	cephalopod	fish
fwg7	fwg7	5	fish	fish
fwg12	fwg7	9	physonect siphonophore	fish
fwg15	fwg7	1	scyphozoan	fish
fwg16	fwg7	2	siphonophore	fish
fwg10	fwg8	1	narcomedusa	isopod
fwg1	fwg9	1	calycophoran siphonophore	medusa general
fwg5	fwg9	1	ctenophore	medusa general
fwg6	fwg9	3	cydippid	medusa general
fwg10	fwg9	7	narcomedusa	medusa general
fwg12	fwg9	4	physonect siphonophore	medusa general
fwg1	fwg10	2	calycophoran siphonophore	narcomedusa
fwg5	fwg10	1	ctenophore	narcomedusa
fwg6	fwg10	4	cydippid	narcomedusa
fwg10	fwg10	11	narcomedusa	narcomedusa
fwg12	fwg10	7	physonect siphonophore	narcomedusa
fwg13	fwg10	1	polychaete	narcomedusa
fwg15	fwg10	2	scyphozoan	narcomedusa
fwg16	fwg10	1	siphonophore	narcomedusa
fwg1	fwg12	3	calycophoran siphonophore	physonect siphonophore
fwg9	fwg12	2	medusa general	physonect siphonophore
fwg10	fwg12	9	narcomedusa	physonect siphonophore
fwg11	fwg12	6	mollusc other	physonect siphonophore
fwg15	fwg12	1	scyphozoan	physonect siphonophore
fwg3	fwg13	1	chaetognath	polychaete
fwg5	fwg13	2	ctenophore	polychaete
fwg10	fwg13	4	narcomedusa	polychaete
fwg8	fwg14	2	isopod	protist
fwg14	fwg14	2	protist	protist
fwg2	fwg15	2	cephalopod	scyphozoan
fwg10	fwg15	1	narcomedusa	scyphozoan
fwg12	fwg15	2	physonect siphonophore	scyphozoan
fwg13	fwg15	1	polychaete	scyphozoan
fwg5	fwg16	2	ctenophore	siphonophore
fwg9	fwg16	1	medusa general	siphonophore
fwg10	fwg16	5	narcomedusa	siphonophore
fwg15	fwg16	1	scyphozoan	siphonophore
fwg16	fwg16	1	siphonophore	siphonophore
fwg1	fwg17	1	calycophoran siphonophore	trachymedusa
fwg2	fwg17	1	cephalopod	trachymedusa
fwg6	fwg17	2	cydippid	trachymedusa
fwg10	fwg17	2	narcomedusa	trachymedusa
fwg12	fwg17	3	physonect siphonophore	trachymedusa
fwg3	fwg20	1	chaetognath	tunicate
fwg5	fwg20	3	ctenophore	tunicate
fwg10	fwg20	19	narcomedusa	tunicate
fwg12	fwg20	5	physonect siphonophore	tunicate
fwg13	fwg20	1	polychaete	tunicate
fwg16	fwg20	1	siphonophore	tunicate
